# Supplementary material for: Intratendon bioimpedance spectroscopy: a first step exploring reliability and sensitivity to change
Source: PeerJ. 2026 May 21;14:e21084. doi: 10.7717/peerj.21084 (PMC13198849; doi:10.7717/peerj.21084)
Supplement: Supplemental Information 1 [file peerj-14-21084-s001.xlsx]

## Sheet: Database
Subject	Included_final_analysis	Sex	Age	VISA-P	IPAQ	Resistance_day1_high_pre_test	Resistance_day2_high_pre_test	Resistance_day1_high_post_test	Resistance_day2_high_post_test	Resistance_day1_low_pre_test	Resistance_day2_low_pre_test	Resistance_day1_low_post_test	Resistance_day2_low_post_test	Reactance_day1_high_pre_test	Reactance_day2_high_pre_test	Reactance_day1_high_post_test	Reactance_day2_high_post_test	Reactance_day1_low_pre_test	Reactance_day2_low_pre_test	Reactance_day1_low_post_test	Reactance_day2_low_post_test	Magnitude_day1_high_pre_test	Magnitude_day2_high_pre_test	Magnitude_day1_high_post_test	Magnitude_day2_high_post_test	Magnitude_day1_low_pre_test	Magnitude_day2_low_pre_test	Magnitude_day1_low_post_test	Magnitude_day2_low_post_test	Phase_day1_high_pre_test	Phase_day2_high_pre_test	Phase_day1_high_post_test	Phase_day2_high_post_test	Phase_day1_low_pre_test	Phase_day2_low_pre_test	Phase_day1_low_post_test	Phase_day2_low_post_test	Resistance_day2_high_postneedle	Resistance_day2_high_postPE	Resistance_day2_low_postneedle	Resistance_day2_low_postPE	Reactance_day2_high_postneedle	Reactance_day2_high_postPE	Reactance_day2_low_postneedle	Reactance_day2_low_postPE	Magnitude_day2_high_postneedle	Magnitude_day2_high_postPE	Magnitude_day2_low_postneedle	Magnitude_day2_low_postPE
2	No	2	22	100	3746	28.2679		26.362		46.8284		44.4917		-22.7948		-21.4167		-13.8359		-15.3871		36.3143		33.9652		49.8492		48.2733		-0.678919		-0.682227		-0.295452		-0.351724
3	Yes	1	30	82	1434	30.5392	26.8533	30.2318	25.2387	45.5754	41.8636	45.4328	38.3807	-18.406	-17.9931	-18.3106	-16.4818	-9.65226	-10.834	-10.0876	-12.5766	35.6586	32.3247	35.3459	30.1437	47.1934	44.0905	47.1845	41.3971	-0.54222	-0.590122	-0.544232	-0.578507	-0.209683	-0.260121	-0.220388	-0.33995	18.0007	30.2104	34.1104	43.5812	-11.7941	-16.7904	-10.3486	-10.172	21.5204	34.5678	36.3774	45.4319
4	Yes	2	25	92	2466	36.1125	35.9546	36.5189	36.1013	58.2061	55.2675	58.9985	55.5598	-31.0218	-27.001	-31.2953	-27.1391	-16.0306	-13.5571	-16.1349	-13.66	47.6451	44.9873	48.1332	45.1875	61.1644	57.5572	61.961	57.8704	-0.713466	-0.646971	-0.712402	-0.64745	-0.269982	-0.241375	-0.26824	-0.241971		39.753	49.9116	57.8215		-25.8779	-18.4047	-12.9142		47.4399	54.5345	59.9063
5	Yes	1	20	100	3342	24.6176	27.3055	24.7718	27.4631	44.9643	45.2172	46.4515	45.1271	-25.9809	-20.6796	-26.2091	-20.8669	-17.9711	-15.2411	-17.6233	-15.5002	35.7982	34.2527	36.068	34.4915	49.7161	48.9499	50.9478	48.9363	-0.813597	-0.648101	-0.814566	-0.649666	-0.396269	-0.344394	-0.377538	-0.349515	27.7394	35.9566	46.4188	49.6224	-21.1578	-23.827	-14.9516	-13.1254	34.8877	43.135	49.9273	52.1611
7	No	2	31	76	1432										-25.5359		-24.6968		-21.8875		-21.3307		28.415		27.5798		46.1908		45.2766
8	Yes	1	27	87	480	30.3635		30.6535		48.3816	40.0785	48.8703	41.4155	-21.3625		-21.6584		-12.9035	-14.1881	-12.8542	-14.2104	37.1263		37.534		50.8923	43.5777	51.3238	44.8568	-0.612989		-0.61512		-0.265941	-0.365551	-0.261714	-0.353962
10	No	1	28	97	1746		29.1219		26.8048		46.52		43.2541	-14.5079	-21.0574	-14.9812	-19.4068	-10.2218	-12.4384	-9.9331	-14.7642		35.9396		33.0931		48.841		46.6973	-0.5993	-0.626606	-0.600946	-0.626501	-0.313136	-0.265271	-0.293238	-0.346598	27.3514	29.6453	44.4839	45.5264	-20.0362	-18.7278	-14.289	-12.982	33.9055	35.0678	47.6835	48.1693
12	Yes	2	27	100	4392	45.5226		45.7512		67.1484		67.5886		-31.9251		-32.1394		-14.1388		-14.3143		55.6344		55.9441		69.3698		69.8439		-0.61473		-0.615481		-0.205843		-0.2071
14	Yes	2	22	99	2790	50.1614		48.5124		75.3224	15.4047	74.3836	16.6806	-31.3356		-29.9726		-16.7111	-14.0098	-17.0938	-14.6052	59.147		57.0258		78.1457		77.4435		-0.558482		-0.553145		-0.220447		-0.232113				16.6081
17	No	2	27	92	1704		41.205		41.5283		61.9123		62.1949										51.3685		51.7083		64.7067		64.9853										43.3889	56.9525	64.0519						51.9974	62.3629	67.4207
18	No	2	20	88	5047.5	31.9796				48.5036		43.2028		-24.3617				-11.5291		-17.0402		40.2296				50.466		47.6818		-0.654404				-0.232279		-0.39737
19	No	2	28	100	3480		36.5187		37.8496		55.5494		56.3191		-28.4174		-28.3428		-12.6986		-12.3436		46.307		47.3283		57.7961		58.3919		-0.664582		-0.646605		-0.2238		-0.213971	38.5729	36.6286	56.703	52.8053	-28.1321	-23.6113	-11.9602	-15.2914	47.7878	43.5792	58.6461	56.1679
20	Yes	1	26	97	1935	30.6652	29.2836	30.5046	26.9982	52.2555	45.9189	52.413	42.6886	-27.0362	-20.9567	-27.279	-19.1125	-14.6582	-11.456	-14.9021	-14.339	40.8967	36.0116	40.9379	33.0787	55.2473	48.0521	55.4807	46.0924	-0.725089	-0.621646	-0.732145	-0.616	-0.276079	-0.247467	-0.280043	-0.34296	27.6185	37.0154	43.5826	49.0894	-19.6585	-22.6537	-14.5706	-10.8609	33.9006	43.4784	47.0028	50.8038
22	No	2	23	99	6399	41.2713		41.2665		66.4567		66.3993		-33.0871		-33.0332		-16.5284		-16.4871		52.9137		52.8762		69.5572		69.4839		-0.678005		-0.677268		-0.243891		-0.243387
24	Yes	2	21	100	5565	33.4442	36.6474	33.5689	36.8584	49.3438	54.8781	49.5994	55.2052	-24.1319	-26.4859	-24.2727	-26.6319	-9.96013	-11.8247	-10.0569	-11.8871	41.2722	45.2421	41.4558	45.4987	50.9561	56.818	51.2291	57.1541	-0.628646	-0.628845	-0.629639	-0.628737	-0.196074	-0.210644	-0.197029	-0.210506		39.6929	48.2374	55.7326		-24.9547	-16.8994	-10.897		46.8944	52.6089	57.4244
26	Yes	2	28	97	3634	43.1393	43.3591	43.2152	43.7965	67.2078	62.9557	67.3556	63.5604	-31.7928	-30.7584	-31.9011	-31.011	-15.1123	-12.8508	-15.1635	-12.9749	53.601	53.2173	53.7267	53.7213	69.9773	64.8974	70.1322	65.518	-0.636835	-0.621366	-0.637643	-0.620482	-0.22031	-0.199648	-0.22054	-0.199727	38.4813	43.576	60.735	63.2914	-29.7287	-29.3712	-17.7234	-16.0819	48.6277	52.5509	64.6755	66.4942
27	No	1	21	94	3150		38.575		40.069		61.6442		63.0399		-29.7268		-30.2444		-17.2853		-15.3666		48.7042		50.2158		65.1632		65.8296		-0.657396		-0.648536		-0.276972		-0.239545	41.8383	38.7315	63.6105	61.5766	-29.0318	-28.0072	-14.5712	-16.7915	50.9332	47.797	66.1092	65.0107
28	Yes	2	23	100	2880	39.8742	39.9061	39.3463	40.0744	65.1142	66.0114	65.0138	66.3291	-32.8551	-35.3992	-32.4971	-35.6038	-17.775	-18.9692	-17.8113	-19.0777	51.6812	53.3838	51.0456	53.646	68.5213	69.6658	68.4362	70.0078	-0.691241	-0.729265	-0.69238	-0.730071	-0.268493	-0.282061	-0.269337	-0.282301	40.8709	45.9661	66.5036	66.9616	-34.9312	-33.9938	-18.704	-17.3716	53.8007	57.1904	70.0101	69.9495
29	Yes	1	20	80	3192	33.2254	43.5859	33.1113	43.6243	52.0831	61.8066	51.7762	62.4316	-23.7658	-29.255	-23.5415	-29.6122	-14.3946	-11.3933	-14.301	-12.0485	40.8551	52.5419	40.6312	52.7626	54.6068	63.4854	54.2986	64.2838	-0.62196	-0.595123	-0.618985	-0.5997	-0.273026	-0.179509	-0.272905	-0.188156	39.236	48.9754	60.5592	64.6284	-28.6274	-27.3441	-15.8386	-10.3028	48.5704	56.114	64.0476	65.9643
30	Yes	2	22	100	11466	41.4534	24.0384	41.2192	23.9823	62.844	38.0293	62.7747	37.9373	-27.8249	-17.9405	-27.7253	-17.8909	-14.6005	-9.40459	-14.8236	-9.36446	49.9317		49.6801		65.3179		65.3234		-0.592146	-0.642637	-0.592854	-0.642415	-0.228957	-0.244044	-0.233018	-0.243722	21.0665	27.7069	34.3552	38.7724	-16.1062	-19.2766	-11.877	-9.03014
31	No	1	27	90	1836		32.1261		32.0715		47.4305		47.4075		-20.1737		-20.1525		-9.55048		-9.49782		37.9421		37.8829		48.9202		48.8789		-0.561812		-0.562056		-0.198268		-0.197329	31.8667	33.8368	47.5329	48.6067	-20.5135	-19.3419	-9.80877	-9.14347	37.9033	38.9779	49.0858	49.9439
32	Yes	1	24	99	1935	39.6888	35.7533	39.8968	35.956	59.9412	56.94	60.3419	57.2492	-30.8414	-27.0011	-31.0795	-27.2521	-13.2247	-13.9676	-13.3927	-14.1031	50.3199	44.8124	50.6304	45.1254	62.126	59.5131	62.5586	59.8567	-0.665268	-0.648395	-0.666456	-0.650118	-0.21526	-0.241777	-0.2166	-0.24293	37.2924	37.1643	58.0934	56.7386	-26.242	-24.6251	-13.3963	-13.096	45.606	44.5861	60.4624	58.9395
34	Yes	2	23	98	4932	32.7693		32.811		51.7543		51.9322		-24.818	-35.6873	-24.8899	-35.5237	-12.8085	-17.4906	-12.8577	-17.4085	41.1169		41.1938		54.0562		54.2424		-0.650049	-0.63033	-0.650856	-0.628722	-0.243493	-0.224668	-0.243587	-0.224014					-34.5926	-32.0253	-16.6386	-15.1611
35	Yes	1	26	100	5340	27.3243	27.629	27.3296	32.9629	42.3758		42.4404	55.668	-19.2448	-24.5532	-19.2325	-28.2505	-9.35562		-9.32832	-16.0722	33.4257	36.9625	33.4229	43.4249	44.0713		44.134	58.8192	-0.614789	-0.726522	-0.61437	-0.710706	-0.217327		-0.216146	-0.284132	36.7834	40.1578	58.991	60.5852	-27.6045	-26.0098	-15.1845	-13.7978	45.9969	47.849	61.7987	62.9049
36	Yes	1	27	100	2520	40.0843	33.6111	38.4791	33.7444	63.8022	53.6501	62.7067	53.8026	-30.3226	-26.0142	-29.7284	-26.0629	-17.1936	-14.1066	-19.0191	-14.1446	50.2715	42.5139	48.6266	42.6491	66.8852	56.2215	66.5585	56.3785	-0.649229	-0.660632	-0.658139	-0.659611	-0.265491	-0.259523	-0.301158	-0.25943	33.5003	39.0944	53.5129	54.5538	-25.9685	-27.7369	-14.0907	-12.8923	42.3984	48.0723	56.0873	56.65
37	Yes	1	27	100	1715	38.1177	29.1293	38.0912	25.9297	58.0335	44.6899	58.012	42.2859		-22.0555		-20.816		-10.7926		-12.9583	46.6206	36.5602	46.5599	33.2517	60.3693	46.4915	60.3609	45.2015	-0.614967	-0.651333	-0.614108	-0.676515	-0.232946	-0.237358	-0.233977	-0.309373			40.1863	40.7564			-14.2978	-14.1643			43.7648	44.1106
42	Yes	1	31	95	3375	31.3119	33.9166	31.306	33.9528	50.416	53.5543	50.2679	53.6021	-24.427	-24.9236	-24.352	-24.9097	-12.3079	-12.3339	-12.2073	-12.3041	39.721	42.0965	39.6699	42.1171	52.7364	55.8483	52.5612	55.8923	-0.664207	-0.635107	-0.662759	-0.634319	-0.240137	-0.226553	-0.238747	-0.225773		36.0448	46.9184	54.2172		-22.5921	-15.9369	-11.264		42.543	51.1011	56.1986
43	No	2	37	92	8910		34.8971		35.0734		55.0038		55.2567		-26.6314		-26.7002		-12.9658		-13.0497		43.9102		44.0927		57.3245		57.5929		-0.65388		-0.652767		-0.231108		-0.231582	36.5505	35.9949	56.3581	57.1294	-26.4083	-27.4024	-12.6996	-13.6331	45.102	45.2494	58.5398	59.6013
44	Yes	1	23	93	3759	25.4953	36.3405	25.4606	36.1283	42.6639	56.5605	42.4722	56.0128	-22.091	-26.9125	-21.9854	-26.5837	-11.4586	-13.2195	-11.2983	-13.0191	33.748	45.2302	33.6526	44.864	44.9834	58.9114	44.7445	58.3255	-0.716563	-0.639141	-0.714878	-0.636009	-0.263584	-0.229105	-0.260925	-0.227851	35.8679	38.6114	56.8575	57.2647	-27.3745	-25.0402	-13.8449	-12.2847	45.1305	46.0251	59.4721	59.3463
45	Yes	1	22	97	4137	32.5656	40.0851	32.5397	40.3861	53.3942	62.3477	53.3672	62.8165	-25.6044	-28.9517	-25.5659	-29.2311	-15.0546	-13.6825	-15.0549	-13.7513	41.4335	49.4566	41.3892	49.8645	56.2275	64.8192	56.2051	65.3135	-0.667826	-0.627062	-0.667458	-0.628079	-0.279332	-0.215076	-0.279551	-0.214372	41.9015	40.4316	63.7254	62.8724	-28.4166	-29.2682	-12.9203	-13.7378	50.6347	49.9223	65.9812	65.4153
46	Yes	2	24	87	7620	26.9358	37.0196	27.0697	37.0088	42.9194	56.7586	43.1473	56.6838	-21.8656	-27.5823	-21.9792	-27.6033	-10.4894	-13.929	-10.5348	-13.9217	34.7084	46.1861	34.8841	46.19	44.8244	59.0687	45.0596	58.9921	-0.684669	-0.643015	-0.684753	-0.643524	-0.239431	-0.240403	-0.239236	-0.24047	37.2692	38.9259	57.3325	57.9144	-27.857	-27.0573	-14.1794	-13.4622	46.55	47.4199	59.6939	60.0676
47	Yes	2	29	100	7266	49.6555	36.748	49.6759	36.7101	70.3172	57.1447	70.3409	57.1188	-31.409	-28.7789	-31.3116	-28.7633	-12.2009	-13.6845	-12.1779	-13.7113	58.7847	46.7053	58.7502	46.6652	72.1129	59.5252	72.1359	59.5052	-0.566779	-0.667636	-0.565195	-0.667869	-0.168996	-0.234723	-0.16863	-0.235334	36.6484	38.7469	56.9074	57.2392	-28.5726	-26.7111	-13.5746	-12.4946	46.4983	47.0789	59.2617	59.2444
48	Yes	1	29	88	918	9.35671	33.4547	24.9076	33.5224	51.3049	50.7496	50.3897	50.8474		-24.1628		-24.243		-10.6294		-10.6443	34.0288	41.2865	44.7451	41.3891	59.5743	52.537	59.2246	52.6356		-0.628217		-0.628887		-0.20479		-0.204723	33.6785		51.0385		-24.2736		-10.6427		41.5328		52.8184
49	Yes	1	26	100	4692	41.0734	38.6799	40.9592	38.8323	59.4648	57.3267	59.2207	57.3565	-27.3105	-27.0481	-27.1677	-26.9046	-11.4549	-12.2864	-11.3944	-12.1534	49.3523	47.2241	49.1792	47.2682	61.1405	59.2248	60.8857	59.2157	-0.589946	-0.613206	-0.588826	-0.60893	-0.188459	-0.210259	-0.188283	-0.207922	38.3608	41.2607	57.1019	57.8971	-27.2371	-24.3056	-12.4091	-10.722	47.0739	47.9001	59.04	59.3505
50	No	2	31	90	3622.5		42.3047		42.1319		66.2057		66.0072		-33.153		-33.0537		-16.7369		-16.7943		53.7828		53.5865		69.0446		68.8721		-0.66814		-0.66871		-0.248726		-0.250369	42.3362	46.2736	66.4492	68.8608	-33.2506	-31.3538	-16.9756	-15.8689	53.8688	55.9092	69.3511	71.343
51	Yes	1	25	96	11568	39.2179	40.4773	39.1652	40.3632	61.5283	59.9627	61.454	59.8041	-32.1167	-28.048	-32.0697	-28.0057	-14.9696	-12.2789	-14.9465	-12.2344	50.7372	49.2714	50.6658	49.1529	64.1339	61.906	64.0574	61.7407	-0.690432	-0.608909	-0.690328	-0.609481	-0.23822	-0.200632	-0.238179	-0.200397	40.4764	43.0423	59.9018	60.7789	-28.0217	-25.9322	-12.2204	-11.089	49.2552	50.2643	61.836	62.3642
52	Yes	1	27	99	2019	37.0024	34.522	37.1121	34.5412	57.3795	48.7342	57.3952	48.8157	-29.2962	-21.608	-29.1649	-21.644	-13.6533	-8.23407	-13.3552	-8.26657	47.2387	40.7498	47.2467	40.7845	59.7381	49.9247	59.6722	50.0125	-0.673774	-0.562216	-0.670377	-0.562676	-0.233773	-0.16435	-0.228724	-0.164751	34.4693	35.4385	48.864	48.8278	-21.661	-19.7838	-8.40359	-7.57044	40.7329	40.6007	50.0819	49.84
53	Yes	1	35	100	4386	45.4505	32.6008	45.1776	32.5888	67.7553	47.4451	67.5328	47.3683	-33.1179	-22.0727	-32.8336	-22.0394	-14.2386	-9.23799	-14.1325	-9.19808	56.2897	39.3971	55.8884	39.3679	70.0504	48.8626	69.8018	48.7776	-0.633772	-0.598507	-0.632089	-0.597944	-0.205911	-0.190564	-0.204796	-0.190051	32.2006	33.4552	46.7927	46.936	-21.7821	-20.2745	-9.10408	-8.34713	38.9025	39.1353	48.1888	48.1112
[truncated: 4 more columns]
